# Supplementary material for: Proteomic Analysis of the Air-Way Fluid in Lung Cancer. Detection of Periostin in Bronchoalveolar Lavage (BAL)
Source: Front Oncol. 2020 Jul 3;10:1072. doi: 10.3389/fonc.2020.01072 (PMC7350406; doi:10.3389/fonc.2020.01072)
Supplement: Supplementary file 1 [file Data_Sheet_1.xlsx]

## Sheet: Supplementary Table 1
Supplementary Table 1. Clinical information for 16 mass spectrometry detection BAL samples
Case No.	Age	Sex	pT(stage)	Smoking Status	Diagnosis
1	56	F		Non-smoker	Benign
2	72	F		Non-smoker	Benign
3	23	M		Non-smoker	Benign
4	88	M	pT3	Smoker	ADC
5	64	F	pT3	Smoker	ADC
6	66	F	pT4	Non-smoker	ADC
7	50	F	pT4	Smoker	ADC
8	79	M	pT2	Smoker	ADC
9	63	M	pT3	Smoker	SCC
10	63	M	pT1	Non-smoker	SCC
11	63	F	pT3	Smoker	SCC
12	71	F	pT4	Smoker	SCC
13	59	M	pT4	Smoker	SQCC
14	72	F	pT2	Non-smoker	SQCC
15	59	M	pT3	Smoker	SQCC
16	61	M	pT2	Smoker	SQCC

## Sheet: Supplementary Table 2
Supplementary Table 2. Clinical information for 39 ELISA validation BAL samples
Case No.	Age	Sex	pT(stage)	Smoking Status	Diagnosis
1	28	F		non-smoker	Benign
2	68	F		smoker	Benign
3	83	F	pT1	non-smoker	ADC
4	69	F	pT4	smoker	ADC
5	62	F		smoker	Benign
6	85	F	pT4	smoker	ADC
7	51	M	pT4	non-smoker	ADC
8	73	M	pT3	smoker	SQCC
9	88	M	pT4	smoker	ADC
10	59	M	pT3	smoker	SQCC
11	71	M	pT2	non-smoker	SCC
12	64	F	pT3	smoker	ADC
13	64	F	pT4	smoker	ADC
14	55	F	pT3	smoker	SQCC
15	65	F	pT2	smoker	ADC
16	66	F		non-smoker	Benign
17	73	M	pT3	smoker	SCC
18	54	M	pT3	non-smoker	SCC
19	63	M	pT2	smoker	SCC
20	65	M	pT2	smoker	SCC
21	63	F	pT2	smoker	SCC
22	63	F	pT1	smoker	ADC
23	39	F		non-smoker	Benign
24	46	M	pT2	smoker	ADC
25	76	F	pT2	smoker	SQCC
26	56	M	pT1	smoker	ADC
27	48	M	pT2	smoker	SQCC
28	49	F	pT3	smoker	ADC
29	62	M	pT3	smoker	SQCC
30	59	M	pT3	smoker	SQCC
31	72	F	pT1	smoker	SQCC
32	85	F	pT3	smoker	SQCC
33	59	F	pT4	smoker	ADC
34	36	M		non-smoker	Benign
35	54	F	pT2	smoker	ADC
36	74	M	pT3	smoker	ADC
37	66	F	pT4	smoker	ADC
38	80	F	pT2	smoker	ADC
39	65	M	pT3	smoker	ADC

## Sheet: Supplementary Table 3
Supplementary Table 3. Comparison of Glycoproteins in benign and different types of lung cancer BAL specimens by label-free quantification and SIEVE analysis
Type	Protein name	Gene name	Fold change	adjusted P value
ADC vs. Benign	peptidase inhibitor 16 precursor [Homo sapiens]	PI16	5.95138	0.0472221
ADC vs. Benign	vascular cell adhesion protein 1 isoform c precursor [Homo sapiens]	VCAM1	2.91745	0.0118494
ADC vs. Benign	major histocompatibility complex_ class II_ DR beta 1 precursor [Homo sapiens]	HLA-DRB5	19.6759	0.0183041
ADC vs. Benign	collagen alpha_2(I) chain precursor [Homo sapiens]	COL1A2	7.71096	0.0396683
ADC vs. Benign	limbic system_associated membrane protein isoform X1 [Homo sapiens]	LSAMP	6.53294	0.04047
ADC vs. Benign	sortilin isoform X2 [Homo sapiens]	SORT1	1.63327	0.0333188
ADC vs. Benign	plasminogen isoform 1 precursor [Homo sapiens]	PLG	0.408969	0.047562
ADC vs. Benign	apolipoprotein(a) isoform X1 [Homo sapiens]	APOA1	0.163035	0.0147952
SCLC vs. Benign	N_acetylglucosamine_1_phosphotransferase subunit gamma precursor [Homo sapiens]	GNPTG	2.28179	0.00546733
SCLC vs. Benign	peptidase inhibitor 16 precursor [Homo sapiens]	PI16	20.5618	0.0309177
SCLC vs. Benign	myeloperoxidase precursor [Homo sapiens]	MPO	6.55421	0.0291773
SCLC vs. Benign	di_N_acetylchitobiase isoform X2 [Homo sapiens]	CTBS	2.47999	0.00828504
SCLC vs. Benign	periostin isoform X5 [Homo sapiens]	POSTN	3.40797	0.047132
SCLC vs. Benign	integrin alpha_L isoform X1 [Homo sapiens]	ITGAL	2.1733	0.0461764
SCLC vs. Benign	plexin_B2 isoform X1 [Homo sapiens]	PLXNB2	1.99965	0.0330311
SCLC vs. Benign	transferrin receptor protein 1 [Homo sapiens]	TFRC	0.298761	0.0117268
SCLC vs. Benign	mucin_13 precursor [Homo sapiens]	MUC13	0.155886	0.0394209
SCLC vs. Benign	protein AMBP preproprotein [Homo sapiens]	AMBP	0.266329	0.032042
SCLC vs. Benign	C4b_binding protein alpha chain precursor [Homo sapiens]	C4BPA	0.374562	0.0267258
SCLC vs. Benign	plasminogen isoform 1 precursor [Homo sapiens]	PLG	0.324769	0.0376909
SCLC vs. Benign	palmitoyl_protein thioesterase 1 isoform X1 [Homo sapiens]	PPT1	0.147917	0.00522537
SCLC vs. Benign	coagulation factor XIII B chain isoform X3 [Homo sapiens]	F13B	0.436406	0.0250095
SCLC vs. Benign	apolipoprotein(a) isoform X1 [Homo sapiens]	APOA1	0.277973	0.0193443
SCLC vs. Benign	tumor necrosis factor receptor superfamily member 19 isoform X2 [Homo sapiens]	TNFRSF19	0.179464	0.00491334
SCLC vs. Benign	kallistatin isoform X1 [Homo sapiens]	SERPINA4	0.354297	0.0341543
SQCC vs. Benign	CD109 antigen isoform 2 precursor [Homo sapiens]	CD109	2.59343	0.0107233
SQCC vs. Benign	protein FAM3D isoform X2 [Homo sapiens]	FAM3D	3.34757	0.0220579
SQCC vs. Benign	ribonuclease T2 isoform X1 [Homo sapiens]	RNASET2	6.5925	0.0147936
SQCC vs. Benign	plexin_B2 isoform X1 [Homo sapiens]	PLXNB2	1.63035	0.0290937
SQCC vs. Benign	apolipoprotein B_100 precursor [Homo sapiens]	APOB	0.398632	0.0242041
SQCC vs. Benign	protein AMBP preproprotein [Homo sapiens]	AMBP	0.341344	0.0380599
SQCC vs. Benign	plasminogen isoform 1 precursor [Homo sapiens]	PLG	0.188684	0.0182378
SQCC vs. Benign	apolipoprotein(a) isoform X1 [Homo sapiens]	APOA1	0.193624	0.013143
SQCC vs. Benign	tumor necrosis factor receptor superfamily member 19 isoform X2 [Homo sapiens]	TNFRSF19	0.146709	0.00511584
SQCC vs. Benign	plasma serine protease inhibitor isoform X4 [Homo sapiens]	SERPINA5	0.230972	0.00207161
SQCC vs. Benign	kallistatin isoform X1 [Homo sapiens]	SERPINA4	0.358873	0.0398636
SQCC vs. Benign	ICOS ligand isoform X5 [Homo sapiens]	ICOSLG	0.639294	0.0329381
adjusted P value < 0.05, Wilcoxon signed-rank test
